# Supplementary material for: Phytochemical Profiles and Biological Activities of Plant Extracts from Aromatic Plants Cultivated in Cyprus
Source: Biology (Basel). 2024 Jan 15;13(1):45. doi: 10.3390/biology13010045 (PMC10813336; doi:10.3390/biology13010045)
Supplement: Supplementary file 1 [file biology-13-00045-s001.zip]

Archive with 1 entries (1 files):
- biology-2757432-supplementary.pdf
